# Supplementary material for: Candidate Chemosensory Genes Identified in the Adult Antennae of Sympiezomias velatus and Binding Property of Odorant-Binding Protein 15
Source: Front Physiol. 2022 May 31;13:907667. doi: 10.3389/fphys.2022.907667 (PMC9193972; doi:10.3389/fphys.2022.907667)
Supplement: Supplementary file 8 [file Table8.XLS]

## Sheet: OBP
Table S5 FPKM values of the candidate chemosensory genes in S. velatus
		FPKM		Normalized value
Unigene ID	Gene name	Female	Male	Female	Male
c104043_g1	SvelOBP1	32.0202	23.6121	1.51878	1.39115
c107067_g1	SvelOBP2	0	0.99089	0	0.299047
c112688_g1	SvelOBP3	3406.74	3481.47	3.53247	3.54189
c112763_g1	SvelOBP4	204.926	207.492	2.31371	2.31909
c113114_g1	SvelOBP5	170.045	187.105	2.23311	2.2744
c118261_g1	SvelOBP6	54.7863	64.5153	1.74653	1.81634
c120758_g1	SvelOBP7	1.88629	1.99023	0.46034	0.475704
c120887_g1	SvelOBP8	2416.32	2027.73	3.30722	3.38333
c120899_g1	SvelOBP9	2691.67	2746.05	3.43018	3.43887
c127990_g1	SvelOBP10	4.32689	6.74013	0.726474	0.888748
c128934_g1	SvelOBP11	2.2621	2.60322	0.513497	0.556691
c140952_g1	SvelOBP12	1.86187	1.85586	0.45665	0.455737
c141621_g1	SvelOBP13	13287.7	14558.4	4.12348	4.16314
c141817_g1	SvelOBP14	5758.94	6398.71	3.76042	3.80616
c145954_g1	SvelOBP15	3413.37	3939.86	3.53331	3.59559
c147685_g1	SvelOBP16	0.583089	1.04082	0.199505	0.309804
c150360_g1	SvelOBP17	2.98374	3.67038	0.600291	0.669352
c153034_g1	SvelOBP18	421.697	424.294	2.62603	2.62869
c155918_g1	SvelOBP19	60.6231	54.5784	1.78974	1.74491
c157018_g1	SvelOBP20	262.489	227.329	2.42076	2.35856
c158856_g4	SvelOBP21	383.524	406.505	2.58492	2.61013
c162099_g1	SvelOBP22	483.278	465.358	2.68509	2.66872
c177433_g1	SvelOBP23	94.434	127.844	1.9797	2.11006
c190539_g1	SvelOBP24	6.02996	7.28672	0.846953	0.918383
c197417_g1	SvelOBP25	621.878	643.424	2.7944	2.80917
c197530_g1	SvelOBP26	351.19	355.772	2.54678	2.55239
c21545_g1	SvelOBP27	0.607881	0.224971	0.206254	0.0881258
c26471_g1	SvelOBP28	133.024	137.879	2.12718	2.14264
c42585_g1	SvelOBP29	8.77639	13.5161	0.990178	1.16185
c59805_g2	SvelOBP30	0.509291	0.740049	0.178773	0.240561
c61432_g1	SvelOBP31	124.295	129.941	2.09793	2.11708
c61938_g1	SvelOBP32	107.263	88.8466	2.03448	1.9535
c66526_g1	SvelOBP33	1.74602	2.88629	0.438703	0.589535
c79893_g1	SvelOBP34	1442.6	1610.02	3.15945	3.2071
c88356_g1	SvelOBP35	10.6871	12.3004	1.06771	1.12386
c103379_g2	SvelOBP36	0.229405	0.422337	0.0896948	0.153002
c126193_g1	SvelOBP37	23107.7	26874.2	4.36378	4.42935
c156357_g5	SvelOBP38	2.8988	2.69412	0.590931	0.567511
c157937_g1	SvelOBP39	13.7391	15.0595	1.16847	1.20573
c182765_g1	SvelOBP40	1444.85	1687.87	3.16012	3.2276
c31909_g1	SvelOBP41	0	0.301742	0	0.114525

## Sheet: CSP
		FPKM		Normalized value
Unigene ID	Gene name	Female	Male	Female	Male
c139451_g1	SvelCSP1	861.599	792.992	2.93581	2.89982
c128234_g1	SvelCSP2	3.72241	2.95251	0.674163	0.596873
c56066_g1	SvelCSP3	4942.68	6931.46	3.69405	3.84089
c154192_g1	SvelCSP4	73.5193	70.5105	1.87227	1.85437
c120879_g1	SvelCSP5	897.469	847.048	2.9535	2.92842
c156729_g1	SvelCSP6	2.00513	2.09634	0.477863	0.490849
c26209_g1	SvelCSP7	0.632924	1.08601	0.212966	0.319316
c143421_g1	SvelCSP8	35.9611	38.9324	1.56775	1.60133
c169212_g1	SvelCSP9	1621.55	2017.64	3.2102	3.30506
c130694_g1	SvelCSP10	77.9336	56.5051	1.89726	1.75971
c147442_g2	SvelCSP11	1.02513	2.47111	0.306453	0.540469

## Sheet: OR
		FPKM		Normalized value
Unigene ID	Gene name	Female	Male	Female	Male
c157243_g2	SvelORco	10.135	10.5904	1.04669	1.0641
c159775_g1	SvelOR1	2.01087	2.80221	0.478693	0.580036
c104386_g1	SvelOR2	1.13552	1.06963	0.329503	0.315894
c107014_g1	SvelOR3	6.26673	7.93121	0.861339	0.95091
c108026_g1	SvelOR4	8.44553	9.71463	0.975226	1.02998
c125771_g1	SvelOR5	3.0147	2.67476	0.603653	0.565229
c126220_g2	SvelOR6	0.674796	0.200197	0.223962	0.0792527
c131954_g1	SvelOR7	0.386069	0.442813	0.141785	0.15921
c139137_g3	SvelOR8	1.30472	1.07533	0.362617	0.317086
c139621_g1	SvelOR9	1.51487	1.25449	0.400515	0.353049
c139816_g1	SvelOR10	3.95035	4.5437	0.694635	0.7438
c144431_g1	SvelOR11	0.6187	0.492598	0.209166	0.173943
c34733_g1	SvelOR12	4.75743	4.18877	0.760229	0.715065
c145491_g1	SvelOR13	1.00437	1.20788	0.301977	0.343976
c145597_g1	SvelOR14	3.34533	3.55306	0.638022	0.658303
c148205_g2	SvelOR15	1.64938	0.804165	0.423145	0.256276
c148253_g2	SvelOR16	5.82988	4.51698	0.834413	0.741701
c148815_g1	SvelOR17	7.197	8.1013	0.913655	0.959103
c150538_g1	SvelOR18	9.68158	11.0817	1.02864	1.08213
c151014_g1	SvelOR19	0.562069	1.01869	0.1937	0.305069
c151154_g1	SvelOR20	3.00712	2.90267	0.602832	0.591362
c151237_g1	SvelOR21	2.27272	2.18347	0.514909	0.502901
c152218_g1	SvelOR22	6.97392	7.0434	0.901672	0.90544
c152373_g1	SvelOR23	5.54535	3.72139	0.815933	0.67407
c152586_g1	SvelOR24	1.36913	1.70204	0.374589	0.431691
c152658_g1	SvelOR25	1.10036	1.3344	0.322293	0.368175
c152793_g1	SvelOR26	4.47785	4.80115	0.738611	0.763514
c152811_g1	SvelOR27	4.54792	4.9316	0.74413	0.773172
c153546_g1	SvelOR28	12.5	11.3464	1.13033	1.09154
c153633_g2	SvelOR29	4.04496	1.84781	0.702858	0.454512
c153736_g1	SvelOR30	1.3654	1.35497	0.373905	0.371985
c153825_g1	SvelOR31	5.66345	5.71124	0.823699	0.826803
c154145_g1	SvelOR32	3.66681	3.27755	0.66902	0.631195
c154211_g2	SvelOR33	8.882	0.895821	0.994845	0.277797
c154404_g1	SvelOR34	0.91103	0.40927	0.281267	0.148994
c154832_g3	SvelOR35	1.59917	2.18491	0.414835	0.503098
c154905_g1	SvelOR36	1.70815	1.25397	0.432672	0.352949
c154955_g1	SvelOR37	1.43485	1.49978	0.386472	0.397902
c155037_g1	SvelOR38	4.35501	3.43583	0.72876	0.646975
c155608_g1	SvelOR39	5.39877	4.89543	0.806097	0.770515
c155771_g1	SvelOR40	2.31949	2.18642	0.521071	0.503303
c155782_g1	SvelOR41	2.7492	2.60803	0.573939	0.55727
c156501_g1	SvelOR42	9.30857	8.9696	1.0132	0.998678
c157237_g1	SvelOR43	1.63083	1.2683	0.420092	0.3557
c155006_g1	SvelOR44	1.25749	1.08552	0.353625	0.319215
c161482_g4	SvelOR45	7.98951	7.67275	0.953736	0.938157
c158867_g1	SvelOR46	2.77092	2.59741	0.576447	0.55599
c158888_g1	SvelOR47	2.89464	2.41231	0.590468	0.533049
c159011_g3	SvelOR48	4.87641	4.8793	0.769112	0.769325
c159679_g5	SvelOR49	7.4245	8.15419	0.925544	0.96162
c157623_g1	SvelOR50	0.33248	1.14138	0.124661	0.330694
c155566_g2	SvelOR51	0.50604	1.02372	0.177836	0.306151
c174112_g1	SvelOR52	0.897139	1.18655	0.278099	0.339759
c183109_g1	SvelOR53	12.2374	14.6967	1.1218	1.19581
c27604_g1	SvelOR54	0.536607	0	0.186563	0
c159176_g9	SvelOR55	0.599345	1.31799	0.203942	0.365111
c36076_g1	SvelOR56	1.02792	0.104478	0.30705	0.0431571
c162833_g1	SvelOR57	0.306893	1.46231	0.11624	0.391343
c148120_g2	SvelOR58	0.540303	0.419236	0.187606	0.152055
c142088_g1	SvelOR59	0	0.976794	0	0.295961
c123017_g1	SvelOR60	0.0754207	1.51439	0.0315784	0.400433
c157402_g4	SvelOR61	3.06116	2.59718	0.60865	0.555962

## Sheet: GR
		FPKM		Normalized value
Unigene ID	Gene name	Female	Male	Female	Male
c139844_g1	SvelGR1	2.33668	2.38556	0.523315	0.529631
c157795_g1	SvelGR2	1.13442	1.02184	0.329281	0.305747
c160891_g2	SvelGR3	1.46069	1.56941	0.391057	0.409833
c169709_g1	SvelGR4	0.454918	0.207485	0.162838	0.0818816
c152352_g1	SvelGR5	2.75661	3.30354	0.574796	0.633826
c30637_g1	SvelGR6	0.665778	0.653341	0.221617	0.218362
c146983_g1	SvelGR7	24.4393	23.3711	1.4055	1.38688
c138694_g1	SvelGR8	0.701148	0.40556	0.230742	0.147849
c125200_g1	SvelGR9	0	0.441989	0	0.158962
c136571_g2	SvelGR10	0.300336	0.704565	0.114055	0.231614
c140782_g2	SvelGR11	0.588792	0.3941	0.201067	0.144294
c139387_g1	SvelGR12	1.06659	0.908134	0.315254	0.280609
c139155_g1	SvelGR13	0.132668	0.339381	0.0541025	0.126904
c135902_g1	SvelGR14	0.647959	0.583873	0.216946	0.19972
c156313_g1	SvelGR15	1.07537	1.11639	0.317095	0.325596

## Sheet: IR
		FPKM		Normalized value
Unigene ID	Gene name	Female	Male	Female	Male
c155411_g3	SvelIR8a	7.19436	4.29134	0.913515	0.723566
c153821_g2	SvelIR21a	4.58757	3.44713	0.747223	0.64808
c157336_g2	SvelIR60a	0.948224	1.43179	0.289639	0.385926
c101778_g2	SvelIR75a.1	7.87691	12.0988	0.948262	1.11723
c101778_g1	SvelIR75a.2	6.40645	7.3454	0.86961	0.921447
c159476_g3	SvelIR75b	1.9691	2.10955	0.472625	0.492698

## Sheet: SNMP
		FPKM		Normalized value
Unigene ID	Gene name	Female	Male	Female	Male
c153298_g1	SvelSNMP1a	289.309	290.397	2.46286	2.46449
c157904_g1	SvelSNMP1b	82.5456	82.7121	1.92192	1.92279
c146768_g1	SvelSNMP2	4.78837	5.02397	0.762556	0.779883
